# Supplementary material for: Phosphorylation alters the mechanical stiffness of a model fragment of the dystrophin homologue utrophin
Source: J Biol Chem. 2022 Dec 29;299(2):102847. doi: 10.1016/j.jbc.2022.102847 (PMC9922815; doi:10.1016/j.jbc.2022.102847)
Supplement: Phospho_MS_UtrN-R3_insect [file mmc2.xlsx]

## Sheet: Sheet1
ScanF	z	Reference	ModScore Peptide_A	Site 1 Position_A	Site 1 Score_A	ModScore Peptide_B	Site 1 Position_B	Site 1 Score_B
17254	3	UtrophinNT-R3	K.YGDLEARPDDGQNEFS#DIIK.S	27	81.709	K.YGDLEARPDDGQNEFS#DIIK.S	27	94.191
30427	3	UtrophinNT-R3	R.QTTRPYS#QVNVLNFTTSWTDGLAFNAVLHR.H	176	0	R.QTTRPYS#QVNVLNFTTSWTDGLAFNAVLHR.H	176	0
12044	4	UtrophinNT-R3	K.YKKECEEEEIHIQSAVLAEEGQS#PR.A	303	24.849	K.YKKECEEEEIHIQSAVLAEEGQS#PR.A	303	35.64
12718	3	UtrophinNT-R3	K.KECEEEEIHIQSAVLAEEGQS#PR.A	303	100.017	K.KECEEEEIHIQSAVLAEEGQS#PR.A	303	114.894
12755	3	UtrophinNT-R3	K.KECEEEEIHIQSAVLAEEGQS#PR.A	303	40.994	K.KECEEEEIHIQSAVLAEEGQS#PR.A	303	44.203
12873	3	UtrophinNT-R3	K.KECEEEEIHIQSAVLAEEGQS#PR.A	303	49.418	K.KECEEEEIHIQSAVLAEEGQS#PR.A	303	65.305
12992	4	UtrophinNT-R3	K.KECEEEEIHIQSAVLAEEGQS#PR.A	303	48.091	K.KECEEEEIHIQSAVLAEEGQS#PR.A	303	64.04
13108	3	UtrophinNT-R3	K.KECEEEEIHIQSAVLAEEGQS#PR.A	303	78.149	K.KECEEEEIHIQSAVLAEEGQS#PR.A	303	76.827
13233	3	UtrophinNT-R3	K.KECEEEEIHIQSAVLAEEGQS#PR.A	303	68.016	K.KECEEEEIHIQSAVLAEEGQS#PR.A	303	88.948
13353	3	UtrophinNT-R3	K.KECEEEEIHIQSAVLAEEGQS#PR.A	303	58.433	K.KECEEEEIHIQSAVLAEEGQS#PR.A	303	76.827
13474	3	UtrophinNT-R3	K.KECEEEEIHIQSAVLAEEGQS#PR.A	303	49.418	K.KECEEEEIHIQSAVLAEEGQS#PR.A	303	54.416
13607	3	UtrophinNT-R3	K.KECEEEEIHIQSAVLAEEGQS#PR.A	303	49.418	K.KECEEEEIHIQSAVLAEEGQS#PR.A	303	44.203
13635	3	UtrophinNT-R3	K.KECEEEEIHIQSAVLAEEGQS#PR.A	303	58.433	K.KECEEEEIHIQSAVLAEEGQS#PR.A	303	65.305
13735	3	UtrophinNT-R3	K.KECEEEEIHIQSAVLAEEGQS#PR.A	303	58.433	K.KECEEEEIHIQSAVLAEEGQS#PR.A	303	76.827
14137	3	UtrophinNT-R3	K.ECEEEEIHIQSAVLAEEGQS#PR.A	303	66.299	K.ECEEEEIHIQSAVLAEEGQS#PR.A	303	87.308
14215	3	UtrophinNT-R3	K.KECEEEEIHIQSAVLAEEGQS#PR.A	303	68.016	K.KECEEEEIHIQSAVLAEEGQS#PR.A	303	76.827
14247	3	UtrophinNT-R3	K.ECEEEEIHIQSAVLAEEGQS#PR.A	303	48.091	K.ECEEEEIHIQSAVLAEEGQS#PR.A	303	43.282
14298	3	UtrophinNT-R3	K.KECEEEEIHIQSAVLAEEGQS#PR.A	303	58.433	K.KECEEEEIHIQSAVLAEEGQS#PR.A	303	44.203
14356	3	UtrophinNT-R3	K.ECEEEEIHIQSAVLAEEGQS#PR.A	303	56.916	K.ECEEEEIHIQSAVLAEEGQS#PR.A	303	75.378
14474	3	UtrophinNT-R3	K.ECEEEEIHIQSAVLAEEGQS#PR.A	303	76.221	K.ECEEEEIHIQSAVLAEEGQS#PR.A	303	87.308
14567	3	UtrophinNT-R3	K.KECEEEEIHIQSAVLAEEGQS#PR.A	303	58.433	K.KECEEEEIHIQSAVLAEEGQS#PR.A	303	44.203
14596	3	UtrophinNT-R3	K.KECEEEEIHIQSAVLAEEGQS#PR.A	303	78.149	K.KECEEEEIHIQSAVLAEEGQS#PR.A	303	101.644
14599	3	UtrophinNT-R3	K.ECEEEEIHIQSAVLAEEGQS#PR.A	303	76.221	K.ECEEEEIHIQSAVLAEEGQS#PR.A	303	75.378
14630	3	UtrophinNT-R3	K.KECEEEEIHIQSAVLAEEGQS#PR.A	303	49.418	K.KECEEEEIHIQSAVLAEEGQS#PR.A	303	54.416
14650	3	UtrophinNT-R3	K.KECEEEEIHIQSAVLAEEGQS#PR.A	303	49.418	K.KECEEEEIHIQSAVLAEEGQS#PR.A	303	76.827
14665	3	UtrophinNT-R3	K.KECEEEEIHIQSAVLAEEGQS#PR.A	303	78.149	K.KECEEEEIHIQSAVLAEEGQS#PR.A	303	76.827
14710	3	UtrophinNT-R3	K.ECEEEEIHIQSAVLAEEGQS#PR.A	303	76.221	K.ECEEEEIHIQSAVLAEEGQS#PR.A	303	64.04
14726	3	UtrophinNT-R3	K.KECEEEEIHIQSAVLAEEGQS#PR.A	303	100.017	K.KECEEEEIHIQSAVLAEEGQS#PR.A	303	76.827
14748	3	UtrophinNT-R3	K.KECEEEEIHIQSAVLAEEGQS#PR.A	303	78.149	K.KECEEEEIHIQSAVLAEEGQS#PR.A	303	76.827
14814	3	UtrophinNT-R3	K.KECEEEEIHIQSAVLAEEGQS#PR.A	303	40.994	K.KECEEEEIHIQSAVLAEEGQS#PR.A	303	44.203
14826	3	UtrophinNT-R3	K.ECEEEEIHIQSAVLAEEGQS#PR.A	303	66.299	K.ECEEEEIHIQSAVLAEEGQS#PR.A	303	87.308
14951	3	UtrophinNT-R3	K.ECEEEEIHIQSAVLAEEGQS#PR.A	303	66.299	K.ECEEEEIHIQSAVLAEEGQS#PR.A	303	64.04
15114	3	UtrophinNT-R3	K.ECEEEEIHIQSAVLAEEGQS#PR.A	303	76.221	K.ECEEEEIHIQSAVLAEEGQS#PR.A	303	99.802
15153	3	UtrophinNT-R3	K.ECEEEEIHIQSAVLAEEGQS#PR.A	303	66.299	K.ECEEEEIHIQSAVLAEEGQS#PR.A	303	64.04
15250	3	UtrophinNT-R3	K.ECEEEEIHIQSAVLAEEGQS#PR.A	303	76.221	K.ECEEEEIHIQSAVLAEEGQS#PR.A	303	99.802
15268	3	UtrophinNT-R3	K.ECEEEEIHIQSAVLAEEGQS#PR.A	303	86.67	K.ECEEEEIHIQSAVLAEEGQS#PR.A	303	87.308
15286	3	UtrophinNT-R3	K.ECEEEEIHIQSAVLAEEGQS#PR.A	303	76.221	K.ECEEEEIHIQSAVLAEEGQS#PR.A	303	87.308
15380	3	UtrophinNT-R3	K.ECEEEEIHIQSAVLAEEGQS#PR.A	303	76.221	K.ECEEEEIHIQSAVLAEEGQS#PR.A	303	112.842
15410	3	UtrophinNT-R3	K.ECEEEEIHIQSAVLAEEGQS#PR.A	303	86.67	K.ECEEEEIHIQSAVLAEEGQS#PR.A	303	99.802
15473	3	UtrophinNT-R3	K.ECEEEEIHIQSAVLAEEGQS#PR.A	303	86.67	K.ECEEEEIHIQSAVLAEEGQS#PR.A	303	126.412
15581	3	UtrophinNT-R3	K.ECEEEEIHIQSAVLAEEGQS#PR.A	303	76.221	K.ECEEEEIHIQSAVLAEEGQS#PR.A	303	64.04
15702	3	UtrophinNT-R3	K.ECEEEEIHIQSAVLAEEGQS#PR.A	303	39.848	K.ECEEEEIHIQSAVLAEEGQS#PR.A	303	64.04
15810	3	UtrophinNT-R3	K.ECEEEEIHIQSAVLAEEGQS#PR.A	303	86.67	K.ECEEEEIHIQSAVLAEEGQS#PR.A	303	87.308
15895	3	UtrophinNT-R3	K.KECEEEEIHIQSAVLAEEGQS#PR.A	303	26.045	K.KECEEEEIHIQSAVLAEEGQS#PR.A	303	34.721
15918	3	UtrophinNT-R3	K.ECEEEEIHIQSAVLAEEGQS#PR.A	303	86.67	K.ECEEEEIHIQSAVLAEEGQS#PR.A	303	87.308
15955	3	UtrophinNT-R3	K.KECEEEEIHIQSAVLAEEGQS#PR.A	303	33.19	K.KECEEEEIHIQSAVLAEEGQS#PR.A	303	44.203
16035	3	UtrophinNT-R3	K.ECEEEEIHIQSAVLAEEGQS#PR.A	303	56.916	K.ECEEEEIHIQSAVLAEEGQS#PR.A	303	64.04
16099	3	UtrophinNT-R3	K.KECEEEEIHIQSAVLAEEGQS#PR.A	303	13.936	K.KECEEEEIHIQSAVLAEEGQS#PR.A	303	18.268
16112	3	UtrophinNT-R3	K.KECEEEEIHIQSAVLAEEGQS#PR.A	303	58.433	K.KECEEEEIHIQSAVLAEEGQS#PR.A	303	54.416
16285	3	UtrophinNT-R3	K.KECEEEEIHIQSAVLAEEGQS#PR.A	303	88.819	K.KECEEEEIHIQSAVLAEEGQS#PR.A	303	101.644
16295	3	UtrophinNT-R3	K.KECEEEEIHIQSAVLAEEGQS#PR.A	303	49.418	K.KECEEEEIHIQSAVLAEEGQS#PR.A	303	65.305
16313	3	UtrophinNT-R3	K.KECEEEEIHIQSAVLAEEGQS#PR.A	303	100.017	K.KECEEEEIHIQSAVLAEEGQS#PR.A	303	128.686
16333	3	UtrophinNT-R3	K.ECEEEEIHIQSAVLAEEGQS#PR.A	303	48.091	K.ECEEEEIHIQSAVLAEEGQS#PR.A	303	43.282
16354	3	UtrophinNT-R3	K.ECEEEEIHIQSAVLAEEGQS#PR.A	303	39.848	K.ECEEEEIHIQSAVLAEEGQS#PR.A	303	43.282
16457	3	UtrophinNT-R3	K.ECEEEEIHIQSAVLAEEGQS#PR.A	303	76.221	K.ECEEEEIHIQSAVLAEEGQS#PR.A	303	53.327
16549	3	UtrophinNT-R3	K.KECEEEEIHIQSAVLAEEGQS#PR.A	303	33.19	K.KECEEEEIHIQSAVLAEEGQS#PR.A	303	26.043
16589	3	UtrophinNT-R3	K.ECEEEEIHIQSAVLAEEGQS#PR.A	303	76.221	K.ECEEEEIHIQSAVLAEEGQS#PR.A	303	64.04
16598	3	UtrophinNT-R3	K.KECEEEEIHIQSAVLAEEGQS#PR.A	303	33.19	K.KECEEEEIHIQSAVLAEEGQS#PR.A	303	44.203
16615	3	UtrophinNT-R3	K.KECEEEEIHIQSAVLAEEGQS#PR.A	303	49.418	K.KECEEEEIHIQSAVLAEEGQS#PR.A	303	54.416
16724	3	UtrophinNT-R3	K.ECEEEEIHIQSAVLAEEGQS#PR.A	303	76.221	K.ECEEEEIHIQSAVLAEEGQS#PR.A	303	87.308
16738	3	UtrophinNT-R3	K.KECEEEEIHIQSAVLAEEGQS#PR.A	303	88.819	K.KECEEEEIHIQSAVLAEEGQS#PR.A	303	101.644
16759	3	UtrophinNT-R3	K.KECEEEEIHIQSAVLAEEGQS#PR.A	303	78.149	K.KECEEEEIHIQSAVLAEEGQS#PR.A	303	114.894
16819	3	UtrophinNT-R3	K.ECEEEEIHIQSAVLAEEGQS#PR.A	303	109.11	K.ECEEEEIHIQSAVLAEEGQS#PR.A	303	87.308
16839	3	UtrophinNT-R3	K.ECEEEEIHIQSAVLAEEGQS#PR.A	303	97.635	K.ECEEEEIHIQSAVLAEEGQS#PR.A	303	99.802
16907	3	UtrophinNT-R3	K.ECEEEEIHIQSAVLAEEGQS#PR.A	303	86.67	K.ECEEEEIHIQSAVLAEEGQS#PR.A	303	99.802
16951	4	UtrophinNT-R3	K.KECEEEEIHIQSAVLAEEGQS#PR.A	303	56.916	K.KECEEEEIHIQSAVLAEEGQS#PR.A	303	87.308
16956	3	UtrophinNT-R3	K.ECEEEEIHIQSAVLAEEGQS#PR.A	303	56.916	K.ECEEEEIHIQSAVLAEEGQS#PR.A	303	87.308
16973	4	UtrophinNT-R3	K.KECEEEEIHIQSAVLAEEGQS#PR.A	303	39.848	K.KECEEEEIHIQSAVLAEEGQS#PR.A	303	53.327
17001	3	UtrophinNT-R3	K.ECEEEEIHIQSAVLAEEGQS#PR.A	303	66.299	K.ECEEEEIHIQSAVLAEEGQS#PR.A	303	75.378
17014	4	UtrophinNT-R3	K.KECEEEEIHIQSAVLAEEGQS#PR.A	303	56.916	K.KECEEEEIHIQSAVLAEEGQS#PR.A	303	64.04
17165	3	UtrophinNT-R3	K.ECEEEEIHIQSAVLAEEGQS#PR.A	303	56.916	K.ECEEEEIHIQSAVLAEEGQS#PR.A	303	87.308
17199	3	UtrophinNT-R3	K.KECEEEEIHIQSAVLAEEGQS#PR.A	303	78.149	K.KECEEEEIHIQSAVLAEEGQS#PR.A	303	88.948
17226	4	UtrophinNT-R3	K.KECEEEEIHIQSAVLAEEGQS#PR.A	303	56.916	K.KECEEEEIHIQSAVLAEEGQS#PR.A	303	75.378
17323	3	UtrophinNT-R3	K.ECEEEEIHIQSAVLAEEGQS#PR.A	303	86.67	K.ECEEEEIHIQSAVLAEEGQS#PR.A	303	64.04
17421	3	UtrophinNT-R3	K.ECEEEEIHIQSAVLAEEGQS#PR.A	303	66.299	K.ECEEEEIHIQSAVLAEEGQS#PR.A	303	87.308
17438	3	UtrophinNT-R3	K.ECEEEEIHIQSAVLAEEGQS#PR.A	303	48.091	K.ECEEEEIHIQSAVLAEEGQS#PR.A	303	64.04
17484	3	UtrophinNT-R3	K.ECEEEEIHIQSAVLAEEGQS#PR.A	303	66.299	K.ECEEEEIHIQSAVLAEEGQS#PR.A	303	75.378
17519	3	UtrophinNT-R3	K.KECEEEEIHIQSAVLAEEGQS#PR.A	303	78.149	K.KECEEEEIHIQSAVLAEEGQS#PR.A	303	76.827
17605	3	UtrophinNT-R3	K.ECEEEEIHIQSAVLAEEGQS#PR.A	303	56.916	K.ECEEEEIHIQSAVLAEEGQS#PR.A	303	87.308
17631	3	UtrophinNT-R3	K.ECEEEEIHIQSAVLAEEGQS#PR.A	303	66.299	K.ECEEEEIHIQSAVLAEEGQS#PR.A	303	64.04
17654	3	UtrophinNT-R3	K.KECEEEEIHIQSAVLAEEGQS#PR.A	303	58.433	K.KECEEEEIHIQSAVLAEEGQS#PR.A	303	65.305
17761	3	UtrophinNT-R3	K.ECEEEEIHIQSAVLAEEGQS#PR.A	303	66.299	K.ECEEEEIHIQSAVLAEEGQS#PR.A	303	75.378
17803	3	UtrophinNT-R3	K.KECEEEEIHIQSAVLAEEGQS#PR.A	303	58.433	K.KECEEEEIHIQSAVLAEEGQS#PR.A	303	54.416
17882	3	UtrophinNT-R3	K.ECEEEEIHIQSAVLAEEGQS#PR.A	303	56.916	K.ECEEEEIHIQSAVLAEEGQS#PR.A	303	75.378
17892	3	UtrophinNT-R3	K.KECEEEEIHIQSAVLAEEGQS#PR.A	303	100.017	K.KECEEEEIHIQSAVLAEEGQS#PR.A	303	101.644
17903	3	UtrophinNT-R3	K.KECEEEEIHIQSAVLAEEGQS#PR.A	303	78.149	K.KECEEEEIHIQSAVLAEEGQS#PR.A	303	76.827
17994	3	UtrophinNT-R3	K.ECEEEEIHIQSAVLAEEGQS#PR.A	303	56.916	K.ECEEEEIHIQSAVLAEEGQS#PR.A	303	64.04
18123	3	UtrophinNT-R3	K.ECEEEEIHIQSAVLAEEGQS#PR.A	303	76.221	K.ECEEEEIHIQSAVLAEEGQS#PR.A	303	87.308
18136	3	UtrophinNT-R3	K.ECEEEEIHIQSAVLAEEGQS#PR.A	303	86.67	K.ECEEEEIHIQSAVLAEEGQS#PR.A	303	112.842
18266	3	UtrophinNT-R3	K.ECEEEEIHIQSAVLAEEGQS#PR.A	303	56.916	K.ECEEEEIHIQSAVLAEEGQS#PR.A	303	64.04
18329	3	UtrophinNT-R3	K.ECEEEEIHIQSAVLAEEGQS#PR.A	303	76.221	K.ECEEEEIHIQSAVLAEEGQS#PR.A	303	75.378
18446	3	UtrophinNT-R3	K.ECEEEEIHIQSAVLAEEGQS#PR.A	303	76.221	K.ECEEEEIHIQSAVLAEEGQS#PR.A	303	112.842
18455	3	UtrophinNT-R3	K.ECEEEEIHIQSAVLAEEGQS#PR.A	303	66.299	K.ECEEEEIHIQSAVLAEEGQS#PR.A	303	75.378
18553	3	UtrophinNT-R3	K.ECEEEEIHIQSAVLAEEGQS#PR.A	303	76.221	K.ECEEEEIHIQSAVLAEEGQS#PR.A	303	112.842
18577	3	UtrophinNT-R3	K.ECEEEEIHIQSAVLAEEGQS#PR.A	303	86.67	K.ECEEEEIHIQSAVLAEEGQS#PR.A	303	126.412
18592	3	UtrophinNT-R3	K.ECEEEEIHIQSAVLAEEGQS#PR.A	303	66.299	K.ECEEEEIHIQSAVLAEEGQS#PR.A	303	87.308
18610	3	UtrophinNT-R3	K.ECEEEEIHIQSAVLAEEGQS#PR.A	303	86.67	K.ECEEEEIHIQSAVLAEEGQS#PR.A	303	43.282
18720	3	UtrophinNT-R3	K.ECEEEEIHIQSAVLAEEGQS#PR.A	303	97.635	K.ECEEEEIHIQSAVLAEEGQS#PR.A	303	99.802
18733	3	UtrophinNT-R3	K.ECEEEEIHIQSAVLAEEGQS#PR.A	303	109.11	K.ECEEEEIHIQSAVLAEEGQS#PR.A	303	140.501
18763	3	UtrophinNT-R3	K.ECEEEEIHIQSAVLAEEGQS#PR.A	303	56.916	K.ECEEEEIHIQSAVLAEEGQS#PR.A	303	75.378
18829	3	UtrophinNT-R3	K.ECEEEEIHIQSAVLAEEGQS#PR.A	303	86.67	K.ECEEEEIHIQSAVLAEEGQS#PR.A	303	112.842
18848	3	UtrophinNT-R3	K.ECEEEEIHIQSAVLAEEGQS#PR.A	303	66.299	K.ECEEEEIHIQSAVLAEEGQS#PR.A	303	87.308
18880	3	UtrophinNT-R3	K.ECEEEEIHIQSAVLAEEGQS#PR.A	303	76.221	K.ECEEEEIHIQSAVLAEEGQS#PR.A	303	75.378
19009	3	UtrophinNT-R3	K.ECEEEEIHIQSAVLAEEGQS#PR.A	303	146.584	K.ECEEEEIHIQSAVLAEEGQS#PR.A	303	126.412
19124	3	UtrophinNT-R3	K.ECEEEEIHIQSAVLAEEGQS#PR.A	303	48.091	K.ECEEEEIHIQSAVLAEEGQS#PR.A	303	53.327
19252	3	UtrophinNT-R3	K.ECEEEEIHIQSAVLAEEGQS#PR.A	303	66.299	K.ECEEEEIHIQSAVLAEEGQS#PR.A	303	53.327
19374	3	UtrophinNT-R3	K.ECEEEEIHIQSAVLAEEGQS#PR.A	303	66.299	K.ECEEEEIHIQSAVLAEEGQS#PR.A	303	87.308
19487	3	UtrophinNT-R3	K.ECEEEEIHIQSAVLAEEGQS#PR.A	303	76.221	K.ECEEEEIHIQSAVLAEEGQS#PR.A	303	99.802
19989	3	UtrophinNT-R3	K.ECEEEEIHIQSAVLAEEGQS#PR.A	303	66.299	K.ECEEEEIHIQSAVLAEEGQS#PR.A	303	87.308
20121	3	UtrophinNT-R3	K.ECEEEEIHIQSAVLAEEGQS#PR.A	303	86.67	K.ECEEEEIHIQSAVLAEEGQS#PR.A	303	87.308
20127	3	UtrophinNT-R3	K.ECEEEEIHIQSAVLAEEGQS#PR.A	303	66.299	K.ECEEEEIHIQSAVLAEEGQS#PR.A	303	99.802
20251	3	UtrophinNT-R3	K.ECEEEEIHIQSAVLAEEGQS#PR.A	303	76.221	K.ECEEEEIHIQSAVLAEEGQS#PR.A	303	99.802
20263	3	UtrophinNT-R3	K.ECEEEEIHIQSAVLAEEGQS#PR.A	303	56.916	K.ECEEEEIHIQSAVLAEEGQS#PR.A	303	87.308
20353	3	UtrophinNT-R3	K.ECEEEEIHIQSAVLAEEGQS#PR.A	303	48.091	K.ECEEEEIHIQSAVLAEEGQS#PR.A	303	43.282
20387	3	UtrophinNT-R3	K.ECEEEEIHIQSAVLAEEGQS#PR.A	303	76.221	K.ECEEEEIHIQSAVLAEEGQS#PR.A	303	75.378
20477	3	UtrophinNT-R3	K.ECEEEEIHIQSAVLAEEGQS#PR.A	303	76.221	K.ECEEEEIHIQSAVLAEEGQS#PR.A	303	75.378
20587	3	UtrophinNT-R3	K.ECEEEEIHIQSAVLAEEGQS#PR.A	303	56.916	K.ECEEEEIHIQSAVLAEEGQS#PR.A	303	64.04
20743	3	UtrophinNT-R3	K.ECEEEEIHIQSAVLAEEGQS#PR.A	303	86.67	K.ECEEEEIHIQSAVLAEEGQS#PR.A	303	87.308
20799	3	UtrophinNT-R3	K.ECEEEEIHIQSAVLAEEGQS#PR.A	303	66.299	K.ECEEEEIHIQSAVLAEEGQS#PR.A	303	75.378
20816	3	UtrophinNT-R3	K.ECEEEEIHIQSAVLAEEGQS#PR.A	303	121.092	K.ECEEEEIHIQSAVLAEEGQS#PR.A	303	140.501
20831	3	UtrophinNT-R3	K.ECEEEEIHIQSAVLAEEGQS#PR.A	303	56.916	K.ECEEEEIHIQSAVLAEEGQS#PR.A	303	64.04
21075	3	UtrophinNT-R3	K.ECEEEEIHIQSAVLAEEGQS#PR.A	303	66.299	K.ECEEEEIHIQSAVLAEEGQS#PR.A	303	75.378
21187	3	UtrophinNT-R3	K.ECEEEEIHIQSAVLAEEGQS#PR.A	303	48.091	K.ECEEEEIHIQSAVLAEEGQS#PR.A	303	64.04
21319	3	UtrophinNT-R3	K.ECEEEEIHIQSAVLAEEGQS#PR.A	303	66.299	K.ECEEEEIHIQSAVLAEEGQS#PR.A	303	87.308
21431	3	UtrophinNT-R3	K.ECEEEEIHIQSAVLAEEGQS#PR.A	303	76.221	K.ECEEEEIHIQSAVLAEEGQS#PR.A	303	87.308
21592	3	UtrophinNT-R3	K.ECEEEEIHIQSAVLAEEGQS#PR.A	303	86.67	K.ECEEEEIHIQSAVLAEEGQS#PR.A	303	75.378
21708	3	UtrophinNT-R3	K.ECEEEEIHIQSAVLAEEGQS#PR.A	303	86.67	K.ECEEEEIHIQSAVLAEEGQS#PR.A	303	112.842
21820	3	UtrophinNT-R3	K.ECEEEEIHIQSAVLAEEGQS#PR.A	303	48.091	K.ECEEEEIHIQSAVLAEEGQS#PR.A	303	53.327
21933	3	UtrophinNT-R3	K.ECEEEEIHIQSAVLAEEGQS#PR.A	303	66.299	K.ECEEEEIHIQSAVLAEEGQS#PR.A	303	87.308
22050	3	UtrophinNT-R3	K.ECEEEEIHIQSAVLAEEGQS#PR.A	303	48.091	K.ECEEEEIHIQSAVLAEEGQS#PR.A	303	75.378
22166	3	UtrophinNT-R3	K.ECEEEEIHIQSAVLAEEGQS#PR.A	303	56.916	K.ECEEEEIHIQSAVLAEEGQS#PR.A	303	75.378
22282	3	UtrophinNT-R3	K.ECEEEEIHIQSAVLAEEGQS#PR.A	303	76.221	K.ECEEEEIHIQSAVLAEEGQS#PR.A	303	99.802
22467	3	UtrophinNT-R3	K.ECEEEEIHIQSAVLAEEGQS#PR.A	303	76.221	K.ECEEEEIHIQSAVLAEEGQS#PR.A	303	99.802
22583	3	UtrophinNT-R3	K.ECEEEEIHIQSAVLAEEGQS#PR.A	303	66.299	K.ECEEEEIHIQSAVLAEEGQS#PR.A	303	87.308
22694	3	UtrophinNT-R3	K.ECEEEEIHIQSAVLAEEGQS#PR.A	303	39.848	K.ECEEEEIHIQSAVLAEEGQS#PR.A	303	53.327
22808	3	UtrophinNT-R3	K.ECEEEEIHIQSAVLAEEGQS#PR.A	303	56.916	K.ECEEEEIHIQSAVLAEEGQS#PR.A	303	75.378
22926	3	UtrophinNT-R3	K.ECEEEEIHIQSAVLAEEGQS#PR.A	303	76.221	K.ECEEEEIHIQSAVLAEEGQS#PR.A	303	87.308
23134	3	UtrophinNT-R3	K.ECEEEEIHIQSAVLAEEGQS#PR.A	303	39.848	K.ECEEEEIHIQSAVLAEEGQS#PR.A	303	53.327
23252	3	UtrophinNT-R3	K.ECEEEEIHIQSAVLAEEGQS#PR.A	303	76.221	K.ECEEEEIHIQSAVLAEEGQS#PR.A	303	99.802
23384	3	UtrophinNT-R3	K.ECEEEEIHIQSAVLAEEGQS#PR.A	303	76.221	K.ECEEEEIHIQSAVLAEEGQS#PR.A	303	99.802
23718	3	UtrophinNT-R3	K.ECEEEEIHIQSAVLAEEGQS#PR.A	303	76.221	K.ECEEEEIHIQSAVLAEEGQS#PR.A	303	87.308
23744	3	UtrophinNT-R3	K.ECEEEEIHIQSAVLAEEGQS#PR.A	303	76.221	K.ECEEEEIHIQSAVLAEEGQS#PR.A	303	87.308
23826	3	UtrophinNT-R3	K.ECEEEEIHIQSAVLAEEGQS#PR.A	303	39.848	K.ECEEEEIHIQSAVLAEEGQS#PR.A	303	43.282
23911	3	UtrophinNT-R3	K.ECEEEEIHIQSAVLAEEGQS#PR.A	303	86.67	K.ECEEEEIHIQSAVLAEEGQS#PR.A	303	126.412
23968	3	UtrophinNT-R3	K.ECEEEEIHIQSAVLAEEGQS#PR.A	303	97.635	K.ECEEEEIHIQSAVLAEEGQS#PR.A	303	126.412
24178	3	UtrophinNT-R3	K.ECEEEEIHIQSAVLAEEGQS#PR.A	303	32.218	K.ECEEEEIHIQSAVLAEEGQS#PR.A	303	53.327
24319	3	UtrophinNT-R3	K.ECEEEEIHIQSAVLAEEGQS#PR.A	303	66.299	K.ECEEEEIHIQSAVLAEEGQS#PR.A	303	64.04
24335	3	UtrophinNT-R3	K.ECEEEEIHIQSAVLAEEGQS#PR.A	303	13.434	K.ECEEEEIHIQSAVLAEEGQS#PR.A	303	17.809
24444	3	UtrophinNT-R3	K.ECEEEEIHIQSAVLAEEGQS#PR.A	303	48.091	K.ECEEEEIHIQSAVLAEEGQS#PR.A	303	75.378
24486	3	UtrophinNT-R3	K.ECEEEEIHIQSAVLAEEGQS#PR.A	303	66.299	K.ECEEEEIHIQSAVLAEEGQS#PR.A	303	64.04
24512	3	UtrophinNT-R3	K.ECEEEEIHIQSAVLAEEGQS#PR.A	303	39.848	K.ECEEEEIHIQSAVLAEEGQS#PR.A	303	33.961
24611	3	UtrophinNT-R3	K.ECEEEEIHIQSAVLAEEGQS#PR.A	303	66.299	K.ECEEEEIHIQSAVLAEEGQS#PR.A	303	87.308
24640	3	UtrophinNT-R3	K.ECEEEEIHIQSAVLAEEGQS#PR.A	303	48.091	K.ECEEEEIHIQSAVLAEEGQS#PR.A	303	64.04
24671	3	UtrophinNT-R3	K.ECEEEEIHIQSAVLAEEGQS#PR.A	303	66.299	K.ECEEEEIHIQSAVLAEEGQS#PR.A	303	87.308
24742	3	UtrophinNT-R3	K.ECEEEEIHIQSAVLAEEGQS#PR.A	303	76.221	K.ECEEEEIHIQSAVLAEEGQS#PR.A	303	75.378
24787	3	UtrophinNT-R3	K.ECEEEEIHIQSAVLAEEGQS#PR.A	303	32.218	K.ECEEEEIHIQSAVLAEEGQS#PR.A	303	43.282
24922	3	UtrophinNT-R3	K.ECEEEEIHIQSAVLAEEGQS#PR.A	303	56.916	K.ECEEEEIHIQSAVLAEEGQS#PR.A	303	64.04
24964	3	UtrophinNT-R3	K.ECEEEEIHIQSAVLAEEGQS#PR.A	303	39.848	K.ECEEEEIHIQSAVLAEEGQS#PR.A	303	64.04
25007	3	UtrophinNT-R3	K.ECEEEEIHIQSAVLAEEGQS#PR.A	303	25.238	K.ECEEEEIHIQSAVLAEEGQS#PR.A	303	33.961
25056	3	UtrophinNT-R3	K.ECEEEEIHIQSAVLAEEGQS#PR.A	303	76.221	K.ECEEEEIHIQSAVLAEEGQS#PR.A	303	75.378
25141	3	UtrophinNT-R3	K.ECEEEEIHIQSAVLAEEGQS#PR.A	303	66.299	K.ECEEEEIHIQSAVLAEEGQS#PR.A	303	75.378
25270	3	UtrophinNT-R3	K.ECEEEEIHIQSAVLAEEGQS#PR.A	303	39.848	K.ECEEEEIHIQSAVLAEEGQS#PR.A	303	33.961
25340	3	UtrophinNT-R3	K.ECEEEEIHIQSAVLAEEGQS#PR.A	303	39.848	K.ECEEEEIHIQSAVLAEEGQS#PR.A	303	53.327
25404	3	UtrophinNT-R3	K.ECEEEEIHIQSAVLAEEGQS#PR.A	303	32.218	K.ECEEEEIHIQSAVLAEEGQS#PR.A	303	33.961
25476	3	UtrophinNT-R3	K.ECEEEEIHIQSAVLAEEGQS#PR.A	303	39.848	K.ECEEEEIHIQSAVLAEEGQS#PR.A	303	64.04
25516	3	UtrophinNT-R3	K.ECEEEEIHIQSAVLAEEGQS#PR.A	303	76.221	K.ECEEEEIHIQSAVLAEEGQS#PR.A	303	64.04
25647	3	UtrophinNT-R3	K.ECEEEEIHIQSAVLAEEGQS#PR.A	303	66.299	K.ECEEEEIHIQSAVLAEEGQS#PR.A	303	99.802
25780	3	UtrophinNT-R3	K.ECEEEEIHIQSAVLAEEGQS#PR.A	303	66.299	K.ECEEEEIHIQSAVLAEEGQS#PR.A	303	87.308
25805	3	UtrophinNT-R3	K.ECEEEEIHIQSAVLAEEGQS#PR.A	303	39.848	K.ECEEEEIHIQSAVLAEEGQS#PR.A	303	33.961
25920	3	UtrophinNT-R3	K.ECEEEEIHIQSAVLAEEGQS#PR.A	303	48.091	K.ECEEEEIHIQSAVLAEEGQS#PR.A	303	64.04
25937	3	UtrophinNT-R3	K.ECEEEEIHIQSAVLAEEGQS#PR.A	303	66.299	K.ECEEEEIHIQSAVLAEEGQS#PR.A	303	64.04
26061	3	UtrophinNT-R3	K.ECEEEEIHIQSAVLAEEGQS#PR.A	303	18.957	K.ECEEEEIHIQSAVLAEEGQS#PR.A	303	25.437
27701	3	UtrophinNT-R3	K.ECEEEEIHIQSAVLAEEGQS#PR.A	303	39.848	K.ECEEEEIHIQSAVLAEEGQS#PR.A	303	43.282
27833	3	UtrophinNT-R3	K.ECEEEEIHIQSAVLAEEGQS#PR.A	303	39.848	K.ECEEEEIHIQSAVLAEEGQS#PR.A	303	25.437
27852	3	UtrophinNT-R3	K.ECEEEEIHIQSAVLAEEGQS#PR.A	303	76.221	K.ECEEEEIHIQSAVLAEEGQS#PR.A	303	75.378
27967	3	UtrophinNT-R3	K.ECEEEEIHIQSAVLAEEGQS#PR.A	303	66.299	K.ECEEEEIHIQSAVLAEEGQS#PR.A	303	75.378
27991	3	UtrophinNT-R3	K.ECEEEEIHIQSAVLAEEGQS#PR.A	303	66.299	K.ECEEEEIHIQSAVLAEEGQS#PR.A	303	75.378
28106	3	UtrophinNT-R3	K.ECEEEEIHIQSAVLAEEGQS#PR.A	303	39.848	K.ECEEEEIHIQSAVLAEEGQS#PR.A	303	64.04
28134	3	UtrophinNT-R3	K.ECEEEEIHIQSAVLAEEGQS#PR.A	303	76.221	K.ECEEEEIHIQSAVLAEEGQS#PR.A	303	99.802
28497	3	UtrophinNT-R3	K.ECEEEEIHIQSAVLAEEGQS#PR.A	303	48.091	K.ECEEEEIHIQSAVLAEEGQS#PR.A	303	64.04
28588	3	UtrophinNT-R3	K.ECEEEEIHIQSAVLAEEGQS#PR.A	303	25.238	K.ECEEEEIHIQSAVLAEEGQS#PR.A	303	43.282
28604	3	UtrophinNT-R3	K.ECEEEEIHIQSAVLAEEGQS#PR.A	303	76.221	K.ECEEEEIHIQSAVLAEEGQS#PR.A	303	99.802
28742	3	UtrophinNT-R3	K.ECEEEEIHIQSAVLAEEGQS#PR.A	303	76.221	K.ECEEEEIHIQSAVLAEEGQS#PR.A	303	99.802
28790	3	UtrophinNT-R3	K.ECEEEEIHIQSAVLAEEGQS#PR.A	303	18.957	K.ECEEEEIHIQSAVLAEEGQS#PR.A	303	33.961
28801	3	UtrophinNT-R3	K.ECEEEEIHIQSAVLAEEGQS#PR.A	303	32.218	K.ECEEEEIHIQSAVLAEEGQS#PR.A	303	33.961
28946	3	UtrophinNT-R3	K.ECEEEEIHIQSAVLAEEGQS#PR.A	303	32.218	K.ECEEEEIHIQSAVLAEEGQS#PR.A	303	43.282
28987	3	UtrophinNT-R3	K.ECEEEEIHIQSAVLAEEGQS#PR.A	303	39.848	K.ECEEEEIHIQSAVLAEEGQS#PR.A	303	53.327
29101	3	UtrophinNT-R3	K.ECEEEEIHIQSAVLAEEGQS#PR.A	303	66.299	K.ECEEEEIHIQSAVLAEEGQS#PR.A	303	64.04
29339	3	UtrophinNT-R3	K.ECEEEEIHIQSAVLAEEGQS#PR.A	303	66.299	K.ECEEEEIHIQSAVLAEEGQS#PR.A	303	75.378
29361	3	UtrophinNT-R3	K.ECEEEEIHIQSAVLAEEGQS#PR.A	303	32.218	K.ECEEEEIHIQSAVLAEEGQS#PR.A	303	33.961
29493	3	UtrophinNT-R3	K.ECEEEEIHIQSAVLAEEGQS#PR.A	303	66.299	K.ECEEEEIHIQSAVLAEEGQS#PR.A	303	87.308
29517	3	UtrophinNT-R3	K.ECEEEEIHIQSAVLAEEGQS#PR.A	303	48.091	K.ECEEEEIHIQSAVLAEEGQS#PR.A	303	75.378
29673	3	UtrophinNT-R3	K.ECEEEEIHIQSAVLAEEGQS#PR.A	303	76.221	K.ECEEEEIHIQSAVLAEEGQS#PR.A	303	75.378
29714	3	UtrophinNT-R3	K.ECEEEEIHIQSAVLAEEGQS#PR.A	303	66.299	K.ECEEEEIHIQSAVLAEEGQS#PR.A	303	75.378
29835	3	UtrophinNT-R3	K.ECEEEEIHIQSAVLAEEGQS#PR.A	303	32.218	K.ECEEEEIHIQSAVLAEEGQS#PR.A	303	53.327
29862	3	UtrophinNT-R3	K.ECEEEEIHIQSAVLAEEGQS#PR.A	303	56.916	K.ECEEEEIHIQSAVLAEEGQS#PR.A	303	75.378
29996	3	UtrophinNT-R3	K.ECEEEEIHIQSAVLAEEGQS#PR.A	303	66.299	K.ECEEEEIHIQSAVLAEEGQS#PR.A	303	99.802
30078	3	UtrophinNT-R3	K.ECEEEEIHIQSAVLAEEGQS#PR.A	303	48.091	K.ECEEEEIHIQSAVLAEEGQS#PR.A	303	75.378
30154	3	UtrophinNT-R3	K.ECEEEEIHIQSAVLAEEGQS#PR.A	303	66.299	K.ECEEEEIHIQSAVLAEEGQS#PR.A	303	75.378
30201	3	UtrophinNT-R3	K.ECEEEEIHIQSAVLAEEGQS#PR.A	303	56.916	K.ECEEEEIHIQSAVLAEEGQS#PR.A	303	53.327
30339	3	UtrophinNT-R3	K.ECEEEEIHIQSAVLAEEGQS#PR.A	303	48.091	K.ECEEEEIHIQSAVLAEEGQS#PR.A	303	64.04
30471	3	UtrophinNT-R3	K.ECEEEEIHIQSAVLAEEGQS#PR.A	303	39.848	K.ECEEEEIHIQSAVLAEEGQS#PR.A	303	53.327
30727	3	UtrophinNT-R3	K.ECEEEEIHIQSAVLAEEGQS#PR.A	303	97.635	K.ECEEEEIHIQSAVLAEEGQS#PR.A	303	99.802
30777	3	UtrophinNT-R3	K.ECEEEEIHIQSAVLAEEGQS#PR.A	303	56.916	K.ECEEEEIHIQSAVLAEEGQS#PR.A	303	64.04
30824	3	UtrophinNT-R3	K.ECEEEEIHIQSAVLAEEGQS#PR.A	303	76.221	K.ECEEEEIHIQSAVLAEEGQS#PR.A	303	99.802
30918	3	UtrophinNT-R3	K.ECEEEEIHIQSAVLAEEGQS#PR.A	303	86.67	K.ECEEEEIHIQSAVLAEEGQS#PR.A	303	87.308
30940	3	UtrophinNT-R3	K.ECEEEEIHIQSAVLAEEGQS#PR.A	303	66.299	K.ECEEEEIHIQSAVLAEEGQS#PR.A	303	99.802
30951	3	UtrophinNT-R3	K.ECEEEEIHIQSAVLAEEGQS#PR.A	303	56.916	K.ECEEEEIHIQSAVLAEEGQS#PR.A	303	87.308
31065	3	UtrophinNT-R3	K.ECEEEEIHIQSAVLAEEGQS#PR.A	303	56.916	K.ECEEEEIHIQSAVLAEEGQS#PR.A	303	87.308
31090	3	UtrophinNT-R3	K.ECEEEEIHIQSAVLAEEGQS#PR.A	303	48.091	K.ECEEEEIHIQSAVLAEEGQS#PR.A	303	75.378
31212	3	UtrophinNT-R3	K.ECEEEEIHIQSAVLAEEGQS#PR.A	303	56.916	K.ECEEEEIHIQSAVLAEEGQS#PR.A	303	87.308
31254	3	UtrophinNT-R3	K.ECEEEEIHIQSAVLAEEGQS#PR.A	303	56.916	K.ECEEEEIHIQSAVLAEEGQS#PR.A	303	75.378
31649	3	UtrophinNT-R3	K.ECEEEEIHIQSAVLAEEGQS#PR.A	303	66.299	K.ECEEEEIHIQSAVLAEEGQS#PR.A	303	75.378
31720	3	UtrophinNT-R3	K.ECEEEEIHIQSAVLAEEGQS#PR.A	303	76.221	K.ECEEEEIHIQSAVLAEEGQS#PR.A	303	87.308
31824	3	UtrophinNT-R3	K.ECEEEEIHIQSAVLAEEGQS#PR.A	303	76.221	K.ECEEEEIHIQSAVLAEEGQS#PR.A	303	99.802
31855	3	UtrophinNT-R3	K.ECEEEEIHIQSAVLAEEGQS#PR.A	303	39.848	K.ECEEEEIHIQSAVLAEEGQS#PR.A	303	64.04
31879	3	UtrophinNT-R3	K.ECEEEEIHIQSAVLAEEGQS#PR.A	303	66.299	K.ECEEEEIHIQSAVLAEEGQS#PR.A	303	64.04
31994	3	UtrophinNT-R3	K.ECEEEEIHIQSAVLAEEGQS#PR.A	303	76.221	K.ECEEEEIHIQSAVLAEEGQS#PR.A	303	87.308
32119	3	UtrophinNT-R3	K.ECEEEEIHIQSAVLAEEGQS#PR.A	303	56.916	K.ECEEEEIHIQSAVLAEEGQS#PR.A	303	53.327
32237	3	UtrophinNT-R3	K.ECEEEEIHIQSAVLAEEGQS#PR.A	303	66.299	K.ECEEEEIHIQSAVLAEEGQS#PR.A	303	43.282
32349	3	UtrophinNT-R3	K.ECEEEEIHIQSAVLAEEGQS#PR.A	303	56.916	K.ECEEEEIHIQSAVLAEEGQS#PR.A	303	75.378
32466	3	UtrophinNT-R3	K.ECEEEEIHIQSAVLAEEGQS#PR.A	303	66.299	K.ECEEEEIHIQSAVLAEEGQS#PR.A	303	75.378
32575	3	UtrophinNT-R3	K.ECEEEEIHIQSAVLAEEGQS#PR.A	303	39.848	K.ECEEEEIHIQSAVLAEEGQS#PR.A	303	64.04
32697	3	UtrophinNT-R3	K.ECEEEEIHIQSAVLAEEGQS#PR.A	303	86.67	K.ECEEEEIHIQSAVLAEEGQS#PR.A	303	112.842
32725	3	UtrophinNT-R3	K.ECEEEEIHIQSAVLAEEGQS#PR.A	303	97.635	K.ECEEEEIHIQSAVLAEEGQS#PR.A	303	99.802
32854	3	UtrophinNT-R3	K.ECEEEEIHIQSAVLAEEGQS#PR.A	303	66.299	K.ECEEEEIHIQSAVLAEEGQS#PR.A	303	99.802
32974	3	UtrophinNT-R3	K.ECEEEEIHIQSAVLAEEGQS#PR.A	303	76.221	K.ECEEEEIHIQSAVLAEEGQS#PR.A	303	75.378
33107	3	UtrophinNT-R3	K.ECEEEEIHIQSAVLAEEGQS#PR.A	303	76.221	K.ECEEEEIHIQSAVLAEEGQS#PR.A	303	75.378
33222	3	UtrophinNT-R3	K.ECEEEEIHIQSAVLAEEGQS#PR.A	303	76.221	K.ECEEEEIHIQSAVLAEEGQS#PR.A	303	112.842
33335	3	UtrophinNT-R3	K.ECEEEEIHIQSAVLAEEGQS#PR.A	303	56.916	K.ECEEEEIHIQSAVLAEEGQS#PR.A	303	87.308
33448	3	UtrophinNT-R3	K.ECEEEEIHIQSAVLAEEGQS#PR.A	303	76.221	K.ECEEEEIHIQSAVLAEEGQS#PR.A	303	87.308
33565	3	UtrophinNT-R3	K.ECEEEEIHIQSAVLAEEGQS#PR.A	303	86.67	K.ECEEEEIHIQSAVLAEEGQS#PR.A	303	75.378
33677	3	UtrophinNT-R3	K.ECEEEEIHIQSAVLAEEGQS#PR.A	303	76.221	K.ECEEEEIHIQSAVLAEEGQS#PR.A	303	64.04
33792	3	UtrophinNT-R3	K.ECEEEEIHIQSAVLAEEGQS#PR.A	303	48.091	K.ECEEEEIHIQSAVLAEEGQS#PR.A	303	64.04
10517	3	UtrophinNT-R3	K.LLQEHKS#LQNDLEAEQVK.V	473	1000	K.LLQEHKS#LQNDLEAEQVK.V	473	1000
10527	3	UtrophinNT-R3	K.LLQEHKS#LQNDLEAEQVK.V	473	1000	K.LLQEHKS#LQNDLEAEQVK.V	473	1000
25389	3	UtrophinNT-R3	K.VNSLT#HMVVIVDENSGESATALLEDQLQK.L	489	6.591	K.VNSLT#HMVVIVDENSGESATALLEDQLQK.L	499	0
21789	3	UtrophinNT-R3	K.VNSLTHM*VVIVDENS#GESATALLEDQLQK.L	499	7.971	K.VNSLTHM*VVIVDENS#GESATALLEDQLQK.L	499	5.316
21806	3	UtrophinNT-R3	K.VNSLTHM*VVIVDENS#GESATALLEDQLQK.L	499	7.971	K.VNSLTHM*VVIVDENS#GESATALLEDQLQK.L	499	13.129
21921	3	UtrophinNT-R3	K.VNSLTHM*VVIVDENS#GESATALLEDQLQK.L	499	7.971	K.VNSLTHM*VVIVDENS#GESATALLEDQLQK.L	499	13.129
21942	3	UtrophinNT-R3	K.VNSLTHM*VVIVDENS#GESATALLEDQLQK.L	499	2.806	K.VNSLTHM*VVIVDENS#GESATALLEDQLQK.L	499	5.141
22153	3	UtrophinNT-R3	K.VNSLTHM*VVIVDENS#GESATALLEDQLQK.L	499	7.971	K.VNSLTHM*VVIVDENS#GESATALLEDQLQK.L	499	13.129
24669	3	UtrophinNT-R3	K.VNSLTHMVVIVDENS#GESATALLEDQLQK.L	499	2.806	K.VNSLTHMVVIVDENS#GESATALLEDQLQK.L	499	5.141
24694	3	UtrophinNT-R3	K.VNSLTHMVVIVDENS#GESATALLEDQLQK.L	499	2.806	K.VNSLTHMVVIVDENS#GESATALLEDQLQK.L	499	5.141
24870	3	UtrophinNT-R3	K.VNSLTHMVVIVDENS#GESATALLEDQLQK.L	499	2.806	K.VNSLTHMVVIVDENS#GESATALLEDQLQK.L	499	5.141
25006	3	UtrophinNT-R3	K.VNSLTHMVVIVDENS#GESATALLEDQLQK.L	499	2.806	K.VNSLTHMVVIVDENS#GESATALLEDQLQK.L	499	5.141
25033	3	UtrophinNT-R3	K.VNSLTHMVVIVDENS#GESATALLEDQLQK.L	499	2.806	K.VNSLTHMVVIVDENS#GESATALLEDQLQK.L	499	5.141
25151	3	UtrophinNT-R3	K.VNSLTHMVVIVDENS#GESATALLEDQLQK.L	499	15.007	K.VNSLTHMVVIVDENS#GESATALLEDQLQK.L	499	23.146
25849	3	UtrophinNT-R3	K.VNSLTHMVVIVDENS#GESATALLEDQLQK.L	499	2.806	K.VNSLTHMVVIVDENS#GESATALLEDQLQK.L	499	5.141
30296	3	UtrophinNT-R3	K.VNSLTHMVVIVDENS#GESATALLEDQLQK.L	499	2.806	K.VNSLTHMVVIVDENS#GESATALLEDQLQK.L	499	5.141
33510	3	UtrophinNT-R3	K.VNSLTHMVVIVDENS#GESATALLEDQLQK.L	499	2.806	K.VNSLTHMVVIVDENS#GESATALLEDQLQK.L	499	5.141
24828	3	UtrophinNT-R3	K.VNSLTHMVVIVDENSGES#ATALLEDQLQK.L	502	2.806	K.VNSLTHMVVIVDENSGES#ATALLEDQLQK.L	502	5.141
24993	3	UtrophinNT-R3	K.VNSLTHMVVIVDENSGES#ATALLEDQLQK.L	502	4.881	K.VNSLTHMVVIVDENSGES#ATALLEDQLQK.L	502	5.141
25216	3	UtrophinNT-R3	K.VNSLTHMVVIVDENSGES#ATALLEDQLQK.L	502	7.971	K.VNSLTHMVVIVDENSGES#ATALLEDQLQK.L	502	5.141
28990	3	UtrophinNT-R3	K.VNSLTHMVVIVDENSGES#ATALLEDQLQK.L	502	2.806	K.VNSLTHMVVIVDENSGES#ATALLEDQLQK.L	502	5.141
29548	3	UtrophinNT-R3	K.VNSLTHMVVIVDENSGES#ATALLEDQLQK.L	502	4.54	K.VNSLTHMVVIVDENSGES#ATALLEDQLQK.L	502	0
25461	3	UtrophinNT-R3	K.VNSLTHMVVIVDENSGESAT#ALLEDQLQK.L	504	11.015	K.VNSLTHMVVIVDENSGESAT#ALLEDQLQK.L	499	13.129
25624	3	UtrophinNT-R3	K.VNSLTHMVVIVDENSGESAT#ALLEDQLQK.L	504	9.394	K.VNSLTHMVVIVDENSGESAT#ALLEDQLQK.L	504	9.214
5130	2	UtrophinNT-R3	K.KM*NS#DSEELTQR.W	620	17.009	K.KM*NS#DSEELTQR.W	620	22.851
5213	2	UtrophinNT-R3	K.KM*NS#DSEELTQR.W	620	17.009	K.KM*NS#DSEELTQR.W	620	22.851
5223	2	UtrophinNT-R3	K.KM*NS#DSEELTQR.W	620	17.009	K.KM*NS#DSEELTQR.W	620	9.404
5803	2	UtrophinNT-R3	K.KMNS#DSEELTQR.W	620	30.835	K.KMNS#DSEELTQR.W	620	39.765
